# Supplementary material for: The optimal number of personnel for good quality of chest compressions: A prospective randomized parallel manikin trial
Source: PLoS One. 2017 Dec 21;12(12):e0189412. doi: 10.1371/journal.pone.0189412 (PMC5739419; doi:10.1371/journal.pone.0189412)
Supplement: S1 Table — (XLSX) [file pone.0189412.s001.xlsx]

## Sheet: Sheet1
Table 1. Participants’ characteristics
Characteristics	Total (n=141)	Group A	Group B	Group C	Group D	P-value
Age—year, median (IQR Q1-Q3)	23 (21-25)	23 (22-26)	23 (22-25)	24 (23-24)	23 (22-24)	0.62
Male gender－no. (%)	58 (41)	15 (42)	15 (38)	15 (42)	13 (40)	0.98
Height－cm,median (IQR Q1-Q3)	163 (158-170)	161 (157-170)	162 (157‐170)	165 (158-171)	165 (158-171)	0.72
Weight－kg,median (IQR Q1-Q3)	55 (50-64)	55 (47-63)	53 (48‐63)	55 (50-67)	54 (51-65)	0.49
Participant status ‐ no. (%)						0.67
Medical student	70 (50)	17 (49)	20 (51)	19 (54)	14 (44)
Junior resident	4 (3)	0 (0)	2 (5)	2 (6)	0 (0)
Nurse	63 (45)	16 (46)	16 (41)	13 (37)	18 (56)
Staff doctor	2 (1)	1 (3)	1 (3)	0 (0)	0 (0)
EMS	2 (1)	1 (3)	0 (0)	1 (3)	0
Any lecture experienced about chest compression －times, median (IQR Q1-Q3)	3 (2-4)	3 (2-3)	3 (2-4)	3 (2-4)	3 (2-4)	0.18
Last lecture－no. (%)						0.37
〜half yr ago	56 (40)	12 (34)	19 (49)	12 (34)	13 (40)
〜1yr ago	33 (23)	10 (29)	10 (26)	8 (23)	5 (16)
〜2yr ago	30 (21)	7 (20)	5 (13)	12 (34)	6 (19)
〜4yr ago	13 (9)	2 (6)	3 (8)	3 (8)	5 (16)
4yr ago〜	9 (6)	4 (11)	2 (5)	0 (0)	3 (9)
CPR experience times－no. (%)
0	130 (92)	33 (94)	37 (95)	32 (91)	28 (88)	0.45
1〜5	9 (6)	1 (3)	2 (6)	2 (6)	4 (13)
5〜10	1 (1)	1 (3)	0 (0)	0 (0)	0 (0)
10〜	1 (1)	0 (0)	0 (0)	1 (3)	0 (0)
20 min exercises in a week－no. (%)
0	63 (45)	19 (54)	17 (44)	12 (34)	15 (49)	0.98
1	23 (16)	6 (17)	7 (18)	6 (17)	4 (13)
2	23 (16)	5 (14)	6 (15)	7 (20)	5 (16)
3	21 (15)	3 (9)	6 (15)	7 (20)	5 (16)
4	5 (3)	1 (3)	2 (5)	1 (3)	1 (3)
5〜	6 (4)	1 (3)	1 (3)	2 (6)	2 (6)
IQR: interquartile range; EMS: emergency medical services; BLS: basic life support; ALS: advanced life support; CPR: cardiopulmonary resuscitation
