# Supplementary material for: The optimal number of personnel for good quality of chest compressions: A prospective randomized parallel manikin trial
Source: PLoS One. 2017 Dec 21;12(12):e0189412. doi: 10.1371/journal.pone.0189412 (PMC5739419; doi:10.1371/journal.pone.0189412)
Supplement: S2 Table — (XLSX) [file pone.0189412.s002.xlsx]

## Sheet: Sheet1
Table 2. Sufficient CC depth ratio, CC quickness and complete recoil rate in each cycle over 30 min CPR.
Sufficient (>5cm) CC ratio －%,median (IQR Q1-Q3)
Group	CC 1	CC2	CC 3	CC 4	CC 5	CC 6	CC 7	CC 8	P - value
A	71 (14-97)	54 (6-88)	38 (10-84)	40 (3-91)	21 (2-86)	11 (1-75)	16 (0-92)	15 (2- 85)	0.23
B	35 (11-87)	29 (3-86)	30 (1-99)	16 (0-89)	29 (1-98)	N/A	N/A	N/A	0.97
C	52 (23-99)	78 (13- 99)	90 (5-100)	61 (5-99)	N/A	N/A	N/A	N/A	0.58
D	49 (6-96)	33 (5-97)	60 (84-97)	N/A	N/A	N/A	N/A	N/A	0.85
CC quickness －times, median (IQR Q1-Q3)
	CC 1	CC2	CC 3	CC 4	CC 5	CC 6	CC 7	CC 8
A	119 (109-123)	121 (110-126)	121	120	121	121	123	120	0.93
			(111-128)	(113-127)	(115-131)	(113-131)	(115-131)	(113-129)
B	117	119	119	120	119	N/A	N/A	N/A	0.62
	(107-120)	(113-124)	(112-126)	(114-125)	(114-127)
C	118	120	122	123	N/A	N/A	N/A	N/A	0.89
	(112-124)	(116-127)	(116-130)	(117-128)
D	117	121	123	N/A	N/A	N/A	N/A	N/A	0.22
	(112-123)	(112-126)	(113-129)
Recoil rate －%,median (IQR Q1-Q3)
	CC 1	CC2	CC 3	CC 4	CC 5	CC 6	CC 7	CC 8
A	98 (53-100)	99 (83-100)	98 (89-100)	99 (66-100)	98 (69-100)	99(94-100)	99 (81-100)	97(57-100)	0.84
B	99 (94-100)	99 (92-100)	95 (64-100)	99(86-100)	100	N/A	N/A	N/A	0.89
					(78-100)
C	99 (92-100)	99 (93-100)	100	100	N/A	N/A	N/A	N/A	0.88
			(76-100)	(91-100)
D	99 (83-100)	98 (79-100)	98 (67-100)	N/A	N/A	N/A	N/A	N/A	0.74
CC, chest compression; IQR, interquartile range
